# Supplementary material for: Treatment outcomes and prognostic factors in external auditory canal squamous cell carcinoma
Source: PLoS One. 2025 Dec 29;20(12):e0339860. doi: 10.1371/journal.pone.0339860 (PMC12747381; doi:10.1371/journal.pone.0339860)
Supplement: S1 Dataset — (XLSX) [file pone.0339860.s001.xlsx]

## Sheet: Anonymized_Data
No	T	N	M	Survival (month)	Final	Antrum	Mastoid	FN invasion	SS abuttment	JB abuttment	Parotid DL invasion	ET bony canal invasion	CA abuttment	Petrous bone anterior to CA	TM joint	Tegmen Tympani	Jugular fossa	Preop FP grade	Excision	RT (cGy)	Chemo
1	1	0	0	111	A
2	1	0	0	193	A
3	1	0	0	178	A
4	1	0	0	150	A
5	1	0	0	133	A
6	1	0	0	95	A
7	1	0	0	86	A
8	1	0	0	122	A
9	1	0	0	83	A
10	1	0	0	76	A
11	1	0	0	60	A
12	1	0	0	55	A
13	1	0	0	54	A
14	1	0	0	40	A
15	1	0	0	36	A
16	1	0	0	31	A
17	1	0	0	24	A
18	1	0	0	24	A
19	2	0	0	144	A
20	2	0	0	145	A
21	2	0	0	151	A
22	2	0	0	148	A
23	2	0	0	142	A
24	2	0	0	77	A
25	2	0	0	51	A
26	2	0	0	39	A
27	2	0	0	35	A
28	2	0	0	34	A
29	2	0	0	33	A
30	2	0	0	32	A
31	3	1	0	17	D															5040	outside
32	3	0	0	9	D															6860	DOCE-W
33	3	0	0	31	A															6100
34	3	0	0	24	A															6100	CDDP-W
35	3	0	0	24	A															6100	CDDP-W
36	4	0	0	41	OT															6440	outside
37	4	1	0	50	D	1	1	1	1	1	0	0	0	0	0	0	0	1	STBR	6000	CAP
38	4	2a	0	31	D	0	0	0	0	0	0	1	0	1	0	0	1	1	STBR	outside	outside
39	4	0	1	50	D	1	0	0	0	0	1	0	0	0	1	0	0	1	Extended LTBR	6000	DIP-O
40	4	0	0	3	D	0	0	1	0	1	0	1	1	0	1	1	0	4	STBR	cannot done due to general weakness	cannot done due to general weakness
41	4	0	0	218	A	1	1	1	0	0	0	1	0	0	0	0	0	3	STBR	6660	FP
42	4	0	0	23	D	1	1	1	1	1	0	0	0	0	0	0	0	1	Extended LTBR	6660	CDDP
43	4	2b	0	6	D	1	1	1	0	0	1	1	0	0	0	0	0	2	STBR	4600	CDDP
44	4	1	0	16	D	1	1	1	1	1	0	1	0	0	1	0	0	2	STBR	6660	FP
45	4	0	0	29	OT															6660	outside
46	4	0	0	36	D	0	0	0	0	0	0	1	1	1	0	0	0	1	STBR	outside	FP
47	4	0	0	6	D	1	1	0	0	0	0	1	1	0	1	1	0	1	STBR	6660	CDDP+Docetaxel
48	4	0	0	37	D	0	1	1	0	0	1	0	0	1	0	0	1	1	STBR	outside	outside
49	4	0	0	24	D	0	1	0	0	0	1	0	0	0	0	0	0	1	Extended LTBR	6100
50	4	1	0	8	D	1	1	0	0	0	0	1	1	0	1	1	0	1	STBR	outside	outside
51	4	0	0	125	A	0	1	1	0	0	0	0	0	0	0	0	0	1	STBR	6100	outside
52	4	0	0	76	A	1	1	1	0	0	1	0	0	0	0	1	0	1	STBR	6000	outside
53	4	0	0	75	A	1	1	1	1	1	1	0	0	0	1	1	0	1	STBR	6100	outside
54	4	1	0	6	D	1	1	1	1	1	1	0	0	0	0	1	0	1	STBR	1500	Expire during chemo
55	4	0	0	69	A	0	0	0	0	0	0	1	0	1	1	0	0	1	STBR	6100	refuse
56	4	0	0	37	A	1	1	1	1	0	0	1	1	0	1	0	0	5	STBR	5000	refuse
